# Supplementary material for: Downregulation of miR-335 exhibited an oncogenic effect via promoting KDM3A/YAP1 networks in clear cell renal cell carcinoma
Source: Cancer Gene Ther. 2021 Apr 23;29(5):573–84. doi: 10.1038/s41417-021-00335-3 (PMC9113937; doi:10.1038/s41417-021-00335-3)
Supplement: Supplementary file 2 — Original qPCR [file 41417_2021_335_MOESM2_ESM.xls]

## Sheet: Figure 1C
Adjust tissue		cancer tissue
Ct U6	Ct miR-335	Ct U6	Ct miR-335
17.935	23.901	17.563	25.3
17.157	22.123	17.151	24.208
19.069	25.176	18.905	24.587
19.983	24.789	15.352	23.776
20.758	25.75	17.458	27.277
22.75	27.471	14.467	23.545
21.919	26.79	16.054	23.95
17.49	23.321	15.612	23.841
19.914	25.189	20.237	25.04
15.798	20.781	17.355	24.254
20.439	25.472	17.958	24.387
18.545	23.753	20.281	24.86
20.28	25.159	16.142	24.971
17.834	22.741	16.46	24.047
17.743	22.782	18.032	24.403
19.035	25.145	18.946	24.595
20.035	25.945	17.085	25.192
20.035	24.146	18.487	24.5
21.035	25.719	15.366	23.779
19.035	23.489	17.723	24.335
19.382	24.179	15.259	23.752
17.272	21.142	17.501	26.3
18.816	23.771	17.018	24.177
18.333	25.447	19.008	24.608
18.014	23.148	19.279	24.663
18.675	23.946	21.186	26.031
20.175	25.174	17.545	24.296
19.595	25.661	18.391	24.479
17.559	22.429	16.054	23.95
20.649	25.431	15.101	23.712
18.7302	22.14	17.687	24.327
19.8634	24.46	16.277	24.004
19.9966	25.147	15.937	23.922
20.1298	26.002	18.2	24.439
18.263	22.116	16.679	24.099
18.3962	22.919	20.118	25.829
19.5294	23.463	20.928	25.338
20.6626	27.147	18.238	26.447
20.7958	28.101	20.257	24.856
19.929	23.416	15.05	23.698
		19.536	24.715
		17.406	24.265
		14.349	23.513
		19.712	24.75
		18.507	24.504
		19.195	24.646
		17.002	24.174
		17.458	24.277
		15.584	24.834
		18.926	25.164
		16.069	23.954
		17.185	24.215
		15.837	23.897
		16.113	23.964
		15.766	23.879
		19.756	24.758
		19.497	25.087
		16.663	24.095
		15.18	23.732
		16.632	26.088
		20.164	24.838
		16.695	26.103

## Sheet: Figure 1D
	HK-2			786-O			Caki-1			Caki-2
Ct U6	14.516	14.978	14.162	13.742	14.001	13.874	14.332	14.162	14.178	14.321	14.647	14.557
Ct miR-335	24.365	25.162	24.147	25.164	25.121	25.182	25.814	25.792	25.559	25.191	25.255	25.224

## Sheet: Figure 2C
Adjust tissue		cancer tissue
Ct GAPDH	Ct KDM3A	Ct GAPDH	Ct KDM3A
11.63	24.633	12.539	23.553
12.06	22.871	12.379	24.063
11.735	25.308	12.675	23.573
12.514	23.499	12.483	23.322
12.432	25.791	11.754	23.326
13.572	24.44	11.609	23.373
12.863	25.501	11.802	23.882
11.863	23.016	12.026	23.435
11.677	24.681	11.914	23.887
12.002	24.753	11.377	23.341
11.863	26.997	13.26	25.209
13.258	24.15	12.587	23.811
11.456	24.898	10.688	22.583
11.025	25.453	12.13	23.293
10.607	25.405	10.8	22.64
12.398	24.609	12.018	23.15
11.595	25.019	11.577	23.412
10.13	23.692	12.619	24.449
11.514	24.416	11.641	23.425
12.816	24.15	12.499	24.261
11.874	26.104	10.984	22.721
11.025	26.732	12.002	23.664
12.2	24.295	12.995	24.63
11.328	22.413	12.05	23.668
12.432	24.367	10.744	22.34
11.781	23.812	11.698	23.277
12.293	25.019	12.499	24.039
11.095	25.332	11.265	22.788
14.223	25.236	11.369	22.886
11.932	26.9	11.906	23.412
13.014	24.657	13.348	24.843
11.642	23.33	12.699	24.182
12.002	26.756	12.186	23.664
12.27	27.118	11.497	22.975
13.409	25.67	11.97	23.413
11.863	25.477	10.96	22.398
12.06	22.896	11.986	23.347
11.421	25.622	12.491	23.816
11.77	24.874	12.106	23.39
11.642	25.646	11.409	22.663
12.584	28.059	13.204	24.445
12.886	25.332	13.132	24.349
		12.715	23.908
		11.657	22.788
		12.226	23.288
		11.385	22.428
		9.574	20.611
		10.552	21.582
		11.962	22.909
		10.848	21.672
		10.76	21.478
		12.899	23.598
		11.113	21.717
		12.338	22.929
		11.962	22.525
		10.832	21.362
		12.411	22.926
		12.162	22.63
		10.111	20.572
		10.68	21.03
		12.979	23.802
		12.867	24.058

## Sheet: Figure 2G
	Ct U6			Ct miR-335			Ct GAPDH			Ct KDM3A
NC	11.416	11.317	11.339	22.146	22.207	22.199	14.179	14.216	14.203	20.662	20.459	20.513
miR-335-mimics	11.541	11.501	11.499	21.512	21.065	21.199	14.221	14.107	14.119	21.362	21.432	21.993

## Sheet: Figure 3A
	Ct U6			Ct miR-335			Ct GAPDH			Ct KDM3A
shNC	12.019	12.143	12.116	22.414	22.349	22.438	14.516	14.492	14.554	20.645	20.616	20.596
shKDM3A	11.674	11.842	11.688	22.072	22.051	21.983	14.993	15.036	15.122	24.121	24.096	24.103
pcDNA3.1-NC	11.514	11.602	11.498	21.916	22.003	21.842	14.127	14.156	14.229	20.241	20.219	20.197
pcDNA3.1-KDM3A	11.912	11.899	11.815	22.191	22.062	22.103	14.788	14.699	14.716	19.014	19.124	19.216
miR-335-mimics+pcDNA3.1-KDM3A	12.489	12.541	12.477	21.012	20.994	20.916	14.162	14.213	14.179	20.191	20.211	20.209

## Sheet: Figure 4A
	Ct GAPDH			Ct KDM3A			Ct LATS1			Ct MST2			Ct MST1			Ct YAP1			Ct TAZ
NC	14.663	14.619	14.623	21.312	21.288	21.219	26.515	26.531	26.554	27.317	27.298	27.354	25.612	25.629	26.607	24.319	24.312	24.291	28.412	28.513	28.494
shKDM3A-1	14.163	14.179	14.201	24.579	24.601	24.623	26.062	26.107	26.124	26.912	26.941	26.937	25.166	25.183	25.209	22.009	22.014	22.017	28.126	28.099	28.113
shKDM3A-2	14.006	14.023	14.019	24.349	24.403	24.391	25.942	25.951	25.939	26.717	26.698	26.691	25.102	24.993	25.091	21.911	21.894	21.917	27.9496	27.909	27.913

## Sheet: Figure 4C
	YAP1 P1			YAP1 P2			YAP1 P3
input(1%)	22.741	22.694	22.701	22.301	22.288	22.311	23.019	23.107	23.114
IgG	29.572	29.511	29.941	29.317	29.419	29.462	29.911	29.921	29.833
IP（KDM3A）	27.143	27.194	27.221	26.589	26.601	26.513	27.313	27.309	27.419

## Sheet: Figure 4D
	GAPDH			YAP1
Control	14.416	14.423	14.436	20.316	20.294	20.301
UNC0631	14.781	14.794	14.682	19.472	19.391	19.466
BIX-01294	14.219	14.334	14.286	18.732	18.83	18.82

## Sheet: Figure 4F
	GAPDH			KDM3A			LATS1			MST1			MST2			YAP1			TAZ
NC	14.317	14.362	14.336	20.712	20.591	20.648	25.412	25.397	25.436	26.333	26.288	26.312	28.937	28.884	28.905	21.591	21.664	21.609	27.535	27.396	27.512
miR-335-mimics	14.641	14.669	14.542	21.694	21.588	21.662	25.698	25.709	25.672	26.641	26.584	26.663	29.203	29.192	29.229	20.219	20.191	20.319	27.861	27.809	28.739
miR-335-mimics+pcDNA3.1-KDM3A	13.946	13.897	13.971	20.314	20.361	20.297	25.092	24.973	24.982	25.996	25.813	25.901	28.609	28.406	28.564	21.131	21.206	21.191	27.098	27.114	27.216

## Sheet: Figure 5A
	DMSO+PBS	DMSO+Verteporfin	shNC	shYAP1	oeNC	oeYAP1	miR-335-mimic+oeNC	miR-335-mimic+oeYAP1
GAPDH	13.664	13.619	13.699	13.711	13.631	13.653	13.671	13.611
	13.672	13.654	13.641	13.653	13.642	13.703	13.661	13.649
	13.693	13.708	13.684	13.649	13.609	13.682	13.631	13.692
YAP1	21.312	22.641	21.332	23.516	21.339	20.031	22.599	21.293
	21.291	22.609	21.342	23.527	21.344	20.023	22.627	21.319
	21.306	22.611	21.298	23.596	21.353	20.009	22.594	21.288
